# Supplementary material for: The ‘wickedness’ of governing land subsidence: Policy perspectives from urban Southeast Asia
Source: PLoS One. 2021 Jun 9;16(6):e0250208. doi: 10.1371/journal.pone.0250208 (PMC8189459; doi:10.1371/journal.pone.0250208)
Supplement: S1 File — (XLSX) [file pone.0250208.s001.xlsx]

## Sheet: LS
Interview schedule											General						S1	S2	S3	Knowledge about Land Subsidence and Publication										Experience, impact, Local adaptation and mitigation												Land-sea interactions			Power and Succes Story				Additional notes :
No	Number of Responden	Code	Name of Subdistrict	Town	Subdistrict	Age	Gender	Job	Educational Background	Number of members at home	Since when do you live in this kampung?	Can you explain the history of this kampung?	What is your impression of this kampung	How is your impression about living on the coast?	How is the spatial changes in the last few years? Can be public services, population, the quality of settlements, and the commercial activity.	What are the thing that could be enhance in this kampung? And explain	What kind of disasters have you experienced in this neighborhood? what type of disasters most often occur? How often does it occur?	Is there any particular group of people within the community neighborhood who actively concerned in disaster prevention and management?	Is there any government (municipal/national level) or non-government programs that will/are currently running in the kampung for dealing and preventing the disaster? Can you mention the name of the program? Do you think that the program will continue in the future?	have you seen images like these before?	What would you call/name it?	How would you identify what subsidence is?	Are there physical marks of subsidence? Is subsidence only sinking land?	In your view, what are the underlying reasons for subsidence?	Is urban subsidence different from what happens in rural areas? Is not/so why?	Can subsidence be stopped? Can subsidence be reversed?	Is Jakarta often in the news when it comes to land subsidence	What kinds of media? Refer to papers, news channels etc. In your view?	What are the main messages these newspaper articles carry?	Where would you have seen this? Why does this happen?	Do you have first hand experience with such things?	how would you typically identify when a place is subsiding?	Is “this” an issue in your kampung? And why?	Does subsidence affect your daily life? If so, how?	Does public utility is affected by the Land Subsidence?	Have there been things you´ve been doing to lessen the impact or prevent it altogether?	If yes/no, could you reflect on these measures?	Have their been steps that your kampung has been taking to lessen to impact or to prevent it altogether?	If yes/no, could you reflect on these measures?	In your view, can anything be done to stop or to prevent further subsidence? (use vernacular term as much as possible)	If so, what could these be? Whose responsibility is it?	Is LS particularly different along the coast? How so?	Should the coastal areas be dealt with in the same way as the land interior?	What are there any positive benefits for living on along the coast? Are there any negatives?	If you had the power to act on LS and/or determine public action, what would you do for yourself and kampung	If you had the power to act on LS and/or determine public action, what would you do for the whole Jakarta	In your view who and what authorities have the power to act on this issue? Why do you say so?	Can you think of any positive stories or examples (even at the very local)?
	1	LS_01	Penjaringan	North Jakarta	Penjaringan	55	F	Housewife	Ungraduated	5	since 2000, 20 years ago	Her neighborhood was a big pond before and they buried it (uruk), then people started to claim the land to build their houses. They only have a building certification without paying any tax. Some people who already live around the big pond sold the land to	It was a rural area before, now it's urbanized. There are a lot social gathering in here for ladies.	She feels safe, and can easily get food from nearby market or straight from the sea.	The population in this Kampung was increasing since 2003 till now with immigrants and sprawled to Kampung Marina.	She's pretty statisfied with this kampung. She wishes for clean water supply in this kampung that can be flow everytime. There is already clean water supply since 2015 but it supplies water only at period of time in a day	The flood, it happens when a heavy rainfall occurred. There was coastal flood before but after the government built a dam right at the coast, it doesn’t happen anymore.	There is no any particular group of people who actively concerned in flood disaster	There is no any government with program which focus on this cases	she has seen it in Tangerang and Serang, Banten but never happened in this kampung	Ambles	She doesn’t aware of land subsidence. She thinks that the road keep getting higher because of the development and causing the height of her house keep getting shorter	yes	Because somewhere nearby keep digging out the land so that some others part of land collapsed	she thought its different. In rural, land subsidence is happened near the mountains within high slope	it cant be stop because it happened naturally/natural factors	Never. Usually in the news because of settlements eviction or resindential fire.	Television news program or newspaper	It's about the land ownership	She have seen it in Bumi Ayu, Central Java (she refers more to landslide) because its near the mountain with high slope	Never	There is high slope with heavy rainfall and heavy flowing water	No, the main issue is residential fire because of people's negligence	No, because she tought its never happen in here	The public utility isn't affected any land subsidence but the water in the well that they built years ago becoming saltier.	Yes	By do uruk to get her house higher when the water starts to get in the house	There is no official action but her neighborhood take initiatives to work together	They collectively repair the road in front of their houses	She hopes an attempt was made by the government to overcome this disaster (flood)	She relies on the government both local and provincial	She has no idea	Yes, because it has different characteristics	Advantage: easily get groceries and near food sourcer (sea) Disadvantage: lack of livelihood	She will repair her house by doing uruk	Helping the community with funding and infrastructure development	It should be the community because the government have done enough to prevent the flood, but the community is lacking to protect the environment	The best practice that she can do is by do uruk to her house.
	2	LS_02	Penjaringan	North Jakarta	Penjaringan	34	F	Housewife	Not graduate from elementary school	5	since 2018, 2 years ago	The distance between their houses already tight, the population already high and she just know the settlement before, it was swamp.	Dirty environment, many mosquitos, and the neighbour is really kind	They are worried about tsunami and the apartment infront of their house will tumble down	There is development for build an apartment, the population going to higher, it caused the quality of settlement is really bad, and there is new uncontrolled laystall	They repair our road, so the flood can't enter their house	The flood, it doesn't always happen every year, but when it comes, will always be severe	There is no any particular group of people who actively concerned in flood disaster	There is no any government with program which focus on this cases	Yes, she know	Ambles, it’s a subsidence	There is flood and slope	yes, just because the flood enter this kampung	because the type of the soil, and the history of this kampung, it was swamp.	She thought there is no any kind different between subsidence in the urban and rural area	Anything can be stop, if there are fund(money)	Has never been	-	-	Infront of their house	Yes, on the alley road, infront of their house	The uneven ground level	Yes, but subsidence is usually called by the pople with 'ambles'. And there are any issue, such as : flood and wildfire	Ofcourse, because the slippery surface. It caused the people usually fall	The public utility isn't affected any land subsidence. They got water supply who connect to their house.	in 2016, they do uruk for preventing the flood	The routine repairs could be one of the wat to prevent the disaster	There is no any action and stuff to prevent the disaster	The routine repairs could be one of the wat to prevent the disaster	The routine repairs could be one of the wat to prevent the disaster	She don't know and don't want to judge anybody for the disaster	There is no any different between subsidence near to the coast	it is important to treat the same for coastal and land areas, she said.	The advantage that they got is 'KJP(Kartu Jakarta Pintar) and the weather is good the person who holds this card gets financial assistance from the government for education. But, irregular community organizational structure	The routine repairs could be one of the wat to prevent the disaster. Such as : plur (cast the road)	The routine repairs could be one of the wat to prevent the disaster. Such as : plur (cast the road)	She don’t want to judge anybody for this case, but they blame her self for her daily activity	She don’t know
	3		Penjaringan	North Jakarta	Penjaringan	44	F	Head of RT		4	Since 2000. Previously lived in Marlina. Originally came from Cilacap. Came to Jakarta at 1995	●There was no presence of apartment. ●The area was full of empang●The uruk was done by Tai Minyak and sand and rock.	●When the rain comes, the kampung always get flood but only for several hours. ●The drainage become clogged because the empang transformed to be an apartment	●There are some differences between Cilacap and this kampung ●The people are worried of the flood when the rain comes. ●Most of the people here are worked in factory around the coast and at the harbour.	●The number of population here are increasing significantly ● To fullfill daily water needs, people used Master Meter and it only can be used at 13.00-14.00. The trash are collected collectively by the people.	● Water ● Property Rights ● Clarity of the RT Status				● Lack of understanding about the LS but people are realized that the LS is still happening on the kampung	Ambles	Based on personal experience, in 2014 the house was 90 cm above the street. But nowadays in 2020 the house is only 40 cm above the street. Besides of the land subsidence, people assumed that this also happened because of the street that was been repaired by doing the uruk (increased the height for ± 10 cm)	There are some cracks on the wall.	Overloaded on the ground.	It should be different	Maybe, if the uruk is done.	The media never coverage this kampung. Only at the other kampung.	At the WhatsApp group.	The people are worried . The articles often said to the people to prepared for facing the disaster.	No.	No	-	Yes. But there are some issues that also become the priority issue like clean water, drainage, flood mitigation, clarity of RT status.		Yes. The provision of clean water is affected by the land subsidence.
2	4		Penjaringan	North Jakarta	Penjaringan	60	M	Entrepreneur		6	Have been living in this kampung for 40 years. Originally came from Tangerang. Once stayed in Kalibaru, Tj. Priok.	"In 1985 it was all swamp. There are no permanent building. So people have to uruk the land with the factory waste. In 1991 the kampung was caught on a great fire, so this kampung was rebuilt after the reformation (1998)"	Because most of the activity is directly in contact with the sea so its really ease our daily activity		●The population is increasing. ●Usually after Eid al-Fitr the people also bring their family to come and stay in Jakarta. ●Every year the height of the flood is increasing. ●To get good amount of water the house have to install the PDAM.		The flood rob is happened most. It happens in certain amount of time. Sometimes the flood is also come when the rain is fall but floods quickly receded because of the help of the pump.				Tanah Turun / Tanah Hidup	We don’t know what caused this, but we realized when the house is getting shorter.	The street are also decreased so it has to be elevated. So the hose is look shorter.	Have no idea what caused the land subsidence.		No. because it is the event of the nature. When it comes to the nature nobody stop.					Yes. This house used to be tall. Nowadays the 2nd floor is feel so short.	The flood is higher	Yes.	Not really affected the daily acitivity because the we don’t really feel the land subsidence.	No. Because to access the clean water we use the PDAM so it doesn't really affected us.	Just elevating the house.		We sent our protest to the governor ask for the improvement of the street, drainage.							Usually the people do the musyawarah before take any action so the people don’t take action induvidually.
	5		Kp. Marlin (Muara Baru) - Penjaringan	North Jakarta	Penjaringan	64	M	Entrepreneur			Started lived here at 1986. Used to lived on a Rumah Panggung.	It was all swamp / empang. And you used to see the sea from here. Now it is imposible because the visibility is blocked by the buildings.			There are some changes like most of the houses here are Rumah Panggung, from swamp now become solid land. The population also increased. Also now we use the PDAM to fulfill our daily water needs.		The flood rob is happened pretty often, but it receded quickly because of the water pump.			There's no ambles here, because the land underneath my house is Tanah mati. So when these area was still full of swamp, this solid land is already here. So it was not the result of the urukan.
	6		Penjaringan	North Jakarta	Penjaringan	55	M	Entrepreneur		6	Since 1996	At first it was full of swamp, than people do the uruk individually. Than in 1998 there was a BLBI case that ignite the people to come here.	It's quiet hard to get the certainty of land status		●The number of the house increased drastically ●After the apartment was built, the flood comes pretty often. ●Hard to access clean water because too many buildings.					The ambles is not really visible	Ambles	Flood is getting higher and also there are cracks on the buildings.		Too many boreholes so people take the water excessively.	It's different	It's possible by normalized the drainage, and also do the uruk at the houses.					Yes	Because the quality of the water supply is getting worse.	The knowledge and the awareness from the people of the land subsidence is still low.	Not really, because it doesn't feel directly.		Re-uruk the house.		Only uruk the streets independently.	Repair the waterways, pipe, drainage	Repair and normalized the waterways until the Pluit Dam.	The Government.	Different	Have no idea about it.	The positive side are : ●Extensive livelihood, ●can be at the fish auction, fisherman, The negative side are : ●Salty water flood can broke the vehicles.			Independently by the people, also by the legislative candidates.	Unimaginable
Kamal Muara
	7		Kamal Muara	North Jakarta	Penjaringan	55	M	Entrepreneur (Also as Head of RT 04)		5	Was born here, originally from this place. Also the 5th generation to stayed here.				Every day the sea seems getting closer. The population are also increased.		Rob floods occur mostly on 1-15. Flood that caused by rain is also happened here but the water receded quickly, only in 2-3 hrs.	Every RT has a handytalkie to coordinating with each other. So there are some gotong royong to handling the disaster here.	The government never provide any program that related to disaster prevention. Only road repairing.		Usually called as Tanah Rendah	When the house surface getting lower and lower.		People take water excessively even in some cases, one house have a boreholes for water. The number of boreholes is increasing rapidly so maybe that is the reason.	Don’t understand about that.	Yes, by providing a good piping water so there will no more people that will take excessively.	Only the floods that reported.	TV and mainstream media	Only reported the floods, not with what caused the flood.		Not directly, but feel that the land is keep decreasing every year.	The street are elevated. When the street are elevated, le land was already decreased.		Yes, because all we have to do is just nguruk and nguruk again.	Water is flowing but tasted salty.	By installing the bamboo along the way. Because the water is so pulluted. So to prevent the impact of polluted water.		Only urukand uruk again.		Uruk. Usually people just uruk their house.				I think it's better in the mainland. But by living here nearby the sea, it facilitate my daily activities.	The water suction machine have to be provided in every RT so it will help to solve the flood.		the Dinas Perumahan and Suku Dinas Pengairan that come here pretty often.
	8		Kamal Muara	North Jakarta	Penjaringan		F	Head of RT 01		1	Already been in this kampung since 1982. My husband used to be a fisherman	It was all swamp / empang. Most of the houses are still in Rumah Panggung shape. (Even until now some of the houses are still Rumah Panggung)			The people are increasing. The houses are getting better because there are more permanent houses.		The rob flood happened most from November to March. Sometimes there's also flood that caused by the rain. But this kind of flood will receded quickly because of the water pump.		Already requested for the CAP (Community Action Plan) 3 years ago. But still there are no respond from there. This year there will be Musrembang (Musyawarah Perencanaan Pembangunan). So we will apply for road fixing, good water supply, etc.		Tanah Rendah	The streets are elevated, so the houses are look shorter.		Too much development.		So far all we did is just nguruk. Maybe that's the only solution for it.	Never see it on the media. The media only covering the floods.		Just reporting about the floods.					Yes, it disturb us because if the land is decreased, the flood will be higher. When the flood comes it must bothered our activity.	To fulfill the water need we buy it from the tukang pikul keliling. Because the water from the borehole tasted salty.	Only uruk the land.	We really want an improvement for waterways / drainnage.	Only uruk. If there's a big damage, than we report it to the RW		Only uruk when it's already lower than the street.					Road improvement, Fixing the drainage, clean water piping		the Dinas Perumahan. Until today the private sector haven't send any help / donation. PP Mandiri once sent help. And then PTSL.
	9		Kamal Muara	North Jakarta	Penjaringan		M	Entrepreneur (Also as Head of RT 08)		5	Since I was born in 1963.	This area was full of empang. You can see the sea from this house. But now you can't see anymore because the vision are blocked by the buildings. To go to sea is pretty accessible, now it's pretty hard.			People are increasing. Back then, to fish was a lot easier. Now the yield of fish is decreasing.		Rob floods is quiet hard to be receded because our location is close to the sea. If flood by rain is quiet fast.	The people usually do the gotong royong once a month.	The private sector never send any help when disaaster comes, usually the government come to this plasce. Now we just ask the government to elevate the road.			We can see it from the main door. It will look shorter.		The land keep move downwards because it's tanah hidup beneath us. Also because this area was used to be a swamp so the structure is not solid.			once saw it on tv. It shows about the land subsidence in Jakarta every year.	TV	Land subsidence on Jakarta		Yes. We're experiencing that	Flood is getting higher.			We use PAM to drink and fulfill our daily needs. Water from borehole in this area is salty.		Only community services that done by the people here. Also waste management.				Provincial government. Also from kelurahan comes here once a month.				Improvement of the environment. The drainage system must be in a good condition.
	10		Kamal Muara	North Jakarta	Penjaringan		F	Entrepreneur, Kindergarden Teacher, Head of RT 09		3	Came from Sulawesi, at the age of 3 moved to Tj. Priok. My parents were fisherman.	It was forest here (and there was a lake). Lso there were a lot of empang here. And the sea is seems to getting closer.			People are increasing. Also there are lots of permanent buildings. Back then all of the houses are rumah panggung.		Rob floods is happened pretty often here. Also there will be floods when this area was in rain but the water receded pretty fast because the distance from the sea is close.	All of the warga masyarakat will do the gotong royong. The worst case of flood rob happened in 2010 because all of the people had to be evacuated from here.	NGO, private sector never send any kind of help or donation. Only the government.	Yes. We have experienced it.				To many boreholes. People take the water from the land to often.		I don’t know. Because this happen evenly, so maybe it's a force of nature.	No.		Only reported the floods.	My house also affected with the land subsidence.	Yes.	Flood is getting higher.		Yes, it will give an impact to our daily activity, because the output of our green clam cultivation. Land reclamation is also plays a role in the land subsidence.						Protecting the environtment by managing the waste, trash, water, etc.	We've already report our problems to the kelurahan but we didn't got a good respond, so we just do the gotong royong to minimalized the impact.
	11		Kamal Muara	North Jakarta	Penjaringan		M			4	Since I was born. My parents are from Sulawesi.	I was a fisherman. This area was full of swamp.			●The street infrastructure was developed. ●Houses are getting dense. ●A dijks was built in 2014		Rob floods happens in the beginning of months.	All of the people here.		Yes	Tanah turun and Ambles.	Flood is getting higher when rain.		Because the construction of the dijks so the houses are getting low.	Different.	No. because it is the event of the nature.	Never.			In my own house.	Didn't really feel it but the impact is pretty significant.	● Flood is getting higher ● The main door is getting harder to be closed. ● There are some cracks on the walls.	Yes. Because we live right next to the sea, so we have to be alert all the time.		No.	Just uruk the land.		Usually we do the road improvement.			Government through governor.	Not different.		It is a previlege for us because it facilitate us to sell our fish.	Make a proper dijks.		Government.
	12		Kamal Muara	North Jakarta	Penjaringan	67	M	Head of RT	SD (Elementary School)	7	Since 1988	This area was full of swamp.			The houses are dense now.	Elevate the street, and also improve the dijks.	Rob flood and rainy season flood	PKK, Kelurahan	We use water from the PAM. The street was built in 2018 by the government. Recently we ask for ambulance from the DPRD Jakarta.	Yes. Approximately 5cm/year.	Ambles	Flood is getting higher and the main door is tilting.		People take water excessively, and there are too many boreholes.	Different.	No	No.				Yes. I indirectly feel it.	Because the house is keep decreased.	Yes.	If the flood is high, it will bother our daily activity. Because if the land is decreasing, than the flood height is increasing.	Not really affected.	Only uruk the land.		Do the uruk and add the height of the street.		The people only urug their houses.	Government.	Yes. Like in the RW 01 is lower than the rest of the area.	Yes.				Government and assisted my the community.
Pluit
	13		Pluit	North Jakarta	Penjaringan		M	Fisherman		2	Ive been living here for 12 years. Previously I lived in Indramayu, but there is no rob flood.	at 2008 all of the houses here are still rumah panggung. Because this area used to be swamp and people uruk this area to be settlement.	Close to the centre of activity.	Back then, this area was very dirty. Now the street are pretty good.	Population are increasing now.		Rob flood usually happened in the beginning of the month, but the water is quickly receded because of the water pump. The flood because of the rain is also happened here, usually the flood is as high as 20 cm, but it also uncertain.		If flood or disaster is happened here, some institution whether from the state or private, often pay a visit to give an appeal. Now the people are apply for clean water to fulfill their daily needs but there is no certainty.	Yes.	Tanah turun.	Usually flood is getting higher.		This area is full of mud, it's so soft and mushy. So the land is keep move.		Land subsidence can be stopped by uruk all of the land so there's no more empang or wet land so the land won't move.	Yes. I have ever.	Television.	Usually they only reported about the flood, not the cause of the flood.		Yes.	When the rob flood is coming you have to uruk your house again.	Yes.	It have an impact. Because as a fisherman I don't have stable income. Whilst to uruk you have prepare at least 3-5 million rupiah.	Yes. We have to buy the water from tukang pikul to fulfill daily needs.	Based on experience we just uruk the land. But we have a plan to install the concrete as the foundation of the house.		There are plan to install concrete under the house.		Install the concrete as the foundation of the house.	From self-awareness that have to start all of this. Like don’t over-build on the land so the land will not be overloaded.	Different. Like the other side of the kampung have faster land subsidence.			● Improve the street so there won't be puddle anymore. ● Providing clean water.				● People here live below the poverty line but forced by the condition to buy the clean water. ● The electricity just avalaible 2 months ago (c. Jan 2020) ●We put hope on the government to tidy up the kampung so it won't be dirty anymore.
	14		Pluit	North Jakarta	Penjaringan		M	Entreprenaur			I've been living here for 16 years. Previously I stayed at Bermis, Kali Adem.	This area used to be full of mangrove forest, and empang. The houses was built with the rumah panggung construction, and the land was uruk with the shell of green clam mixed with debris, stone, etc.			In 2008 the building here are not to dense. Nowadays as you can see, the houses and other buildings are so dense. Also the population is keep increasing.		Flood from the rain. But it receded quickly.	Kelurahan often comes here when the disaster happens.		Yes	Tanah turun	● Drainage system are clogged up ● The flood height is increasing ● Crack on the wall.		Maybe because it used to be an empang area so the texture of the land is soft.		It's impossible, because the land subsidence happened below ther so it quiet hard to stop the process.	Never.					Yes. I feel it. I know it when the crack on the wall start to appear, the drainage are clogged up.			No. Because I'm used to this condition.	Not affected me, I buy clean water from tukang pikul.	Only nguruk. Back then we can get free puing (mixed of debris, and rocks), but nowadays you have to buy the puing so you can uruk you land. Last time I do the uruk at 2014. I added the height for 80cm but now my house have the same height with the street.	Only nguruk because the base of this land is swamp so it's really hard to prevent the subsidence.		All that we people can do is only nguruk.	The government as the authorized one should give appeal to the people who live right next to the sea, but government never make any real action.	There are no much differences.
	15		Pluit	North Jakarta	Penjaringan	50Sin	M	Local Security		5	I've been here since 1993. Previously I lived in Serang, Banten.	It was full of mangrove swamps, and empang.			Population keep increasing. Few years earlier the houses here use the rumah panggung. But now houses are built permanently.	Fixing the drainage	● Flood from the rain is also happened here, but it receded pretty fast. ● Also the rob flood is often happened. ● Flood also happened if the water from the drainage at the Muara Karang come to this area.		Government usually send aid or donation when the flood or any other disaster is happened here. Also some of the ormas send aid to this kampung.		Tanah ambles	Flood height is getting higher.		Buildings here are denser, Sea level is rising, and the land is quiet active (tanah hidup) so it keep move and move.	No.	Yes.		Television.	That land subsidence is happened in Jakarta			Yes, but we realized indirectly.	Yes, besause this is coastal area so the people are collectively tackle this issue.		Yes, because when the flood happen it will affected to our daily income because the flood is also happened because of this land subsidence.	Not really, because we get the water by buying from the tukang pikul.	We only do the uruk when the flood level is rising.		Waste management so the sea wont be polluted.	Nobody can't stop / prevent it because it is a force of nature.	Local government.	It's all same			Providing good piping and the drainage.
	16		Pluit	North Jakarta	Penjaringan	40	M	Fish Auctioneer		5	Since 2014.	Based on the story that I received, this was area full of swamp			Population are increasing and houses here use the rumah panggung.		● Rob flood bur receded quickly. ● Flood that caused by the rain is also happened but not as high as rob flood.	People fix it individually.		Yes		If the flood is getting higher and it takes a long time to receded.				No. because it’s a force of nature.	No.								No. because I buy clean water from the tukang pikul.
